# Supplementary material for: Winter bird-window collisions: mitigation success, risk factors, and implementation challenges
Source: PeerJ. 2019 Sep 2;7:e7620. doi: 10.7717/peerj.7620 (PMC6727830; doi:10.7717/peerj.7620)
Supplement: Data S1 [file peerj-07-7620-s001.xlsx]

## Sheet: DataHotspot
strikesNo4	yr_mean_1	Area1to2_mean
2	1	1
0	1	1
2	1	1
0	1	1
0	1	1
1	1	1
0	1	1
1	1	1
1	1	1
4	1	2
0	1	2
0	1	2
2	1	2
1	1	2
0	1	2
0	1	2
1	1	2
0	1	2
0	2	1
1	2	1
0	2	1
0	2	1
1	2	1
0	2	1
0	2	1
0	2	1
0	2	1
1	2	2
1	2	2
1	2	2
0	2	2
2	2	2
3	2	2
0	2	2
0	2	2
0	2	2

## Sheet: DataYr2
Strike#	Mirror	GoodWin	Pear	Bldg1to8	Sample0to25
0	1	0	1	1	0			1-AEB
1	1	0	1	1	1			2-JTB
1	1	0	1	1	2
0	1	0	1	1	3
0	1	0	1	1	4
0	1	0	1	1	5
2	1	0	1	1	6
0	1	0	1	1	7
0	1	0	1	1	8
0	1	0	1	1	9
0	1	0	1	1	10
0	1	0	1	1	11
0	1	0	1	1	12
0	1	0	1	1	13
3	1	0	1	1	14
1	1	0	1	1	15
2	1	0	1	1	16
0	1	0	1	1	17
0	1	0	1	1	18
0	1	0	1	1	19
0	1	0	1	1	20
0	1	0	1	1	21
0	1	0	1	1	22
0	1	0	1	1	23
0	1	0	1	1	24
0	0	0	1	2	0
1	0	0	1	2	1
0	0	0	1	2	2
0	0	0	1	2	3
1	0	0	1	2	4
0	0	0	1	2	5
1	0	0	1	2	6
0	0	0	1	2	7
0	0	0	1	2	8
0	0	0	1	2	9
0	0	0	1	2	10
0	0	0	1	2	11
0	0	0	1	2	12
1	0	0	1	2	13
0	0	0	1	2	14
0	0	0	1	2	15
2	0	0	1	2	16
1	0	0	1	2	17
1	0	0	1	2	18
0	0	0	1	2	19
1	0	0	1	2	20
0	0	0	1	2	21
0	0	0	1	2	22
0	0	0	1	2	23
0	0	0	1	2	24
0	0	0	0	3	0
0	0	0	0	3	1
0	0	0	0	3	2
0	0	0	0	3	3
0	0	0	0	3	4
0	0	0	0	3	5
0	0	0	0	3	6
0	0	0	0	3	7
0	0	0	0	3	8
0	0	0	0	3	9
0	0	0	0	3	10
0	0	0	0	3	11
2	0	0	0	3	12
0	0	0	0	3	13
0	0	0	0	3	14
0	0	0	0	3	15
0	0	0	0	3	16
0	0	0	0	3	17
0	0	0	0	3	18
0	0	0	0	3	19
0	0	0	0	3	20
0	0	0	0	3	21
0	0	0	0	3	22
0	0	0	0	3	23
0	0	0	0	3	24
0	0	0	1	4	0
0	0	0	1	4	1
0	0	0	1	4	2
0	0	0	1	4	3
0	0	0	1	4	4
0	0	0	1	4	5
0	0	0	1	4	6
0	0	0	1	4	7
0	0	0	1	4	8
0	0	0	1	4	9
0	0	0	1	4	10
0	0	0	1	4	11
0	0	0	1	4	12
0	0	0	1	4	13
0	0	0	1	4	14
0	0	0	1	4	15
0	0	0	1	4	16
0	0	0	1	4	17
0	0	0	1	4	18
0	0	0	1	4	19
0	0	0	1	4	20
0	0	0	1	4	21
0	0	0	1	4	22
0	0	0	1	4	23
0	0	0	1	4	24
0	0	0	0	5	0
0	0	0	0	5	1
0	0	0	0	5	2
0	0	0	0	5	3
0	0	0	0	5	4
0	0	0	0	5	5
0	0	0	0	5	6
0	0	0	0	5	7
0	0	0	0	5	8
0	0	0	0	5	9
0	0	0	0	5	10
0	0	0	0	5	11
0	0	0	0	5	12
0	0	0	0	5	13
0	0	0	0	5	14
0	0	0	0	5	15
0	0	0	0	5	16
0	0	0	0	6	0
0	0	0	0	6	1
0	0	0	0	6	2
0	0	0	0	6	3
0	0	0	0	6	4
0	0	0	0	6	5
0	0	0	0	6	6
0	0	0	0	6	7
0	0	0	0	6	8
0	0	0	0	6	9
0	0	0	0	6	10
0	0	0	0	6	11
0	0	0	0	6	12
0	0	0	0	6	13
0	0	0	0	6	14
0	0	0	0	6	15
0	0	0	0	6	16
0	0	1	0	7	0
0	0	1	0	7	1
0	0	1	0	7	2
0	0	1	0	7	3
0	0	1	0	7	4
0	0	1	0	7	5
0	0	1	0	7	6
0	0	1	0	7	7
0	0	1	0	7	8
0	0	1	0	7	9
0	0	1	0	7	10
0	0	1	0	7	11
0	0	1	0	7	12
0	0	1	0	7	13
0	0	1	0	7	14
0	0	1	0	7	15
0	0	1	0	7	16
0	0	1	0	7	17
0	0	1	0	7	18
0	0	1	0	7	19
0	0	1	0	7	20
0	0	1	0	8	0
0	0	1	0	8	1
1	0	1	0	8	2
0	0	1	0	8	3
0	0	1	0	8	4
0	0	1	0	8	5
0	0	1	0	8	6
0	0	1	0	8	7
0	0	1	0	8	8
0	0	1	0	8	9
0	0	1	0	8	10
0	0	1	0	8	11
0	0	1	0	8	12
0	0	1	0	8	13
0	0	1	0	8	14
0	0	1	0	8	15
0	0	1	0	8	16
0	0	1	0	8	17
0	0	1	0	8	18
0	0	1	0	8	19
0	0	1	0	8	20
